# Supplementary material for: Mutant CEBPA promotes tolerance to inflammatory stress through deficient AP-1 activation
Source: Nat Commun. 2025 Apr 12;16:3492. doi: 10.1038/s41467-025-58712-7 (PMC11993602; doi:10.1038/s41467-025-58712-7)
Supplement: Supplementary file 4 — Source Data [file 41467_2025_58712_MOESM4_ESM.xlsx]

## Sheet: Fig. 4e
Fig. 4e
Colony-forming unit assay. Ratio of the number of colonies in primary progenitor cells. 3 wells per condition and 3 biologial replicates
	RATIO LPS/UT			plotted
	well 1	well 2	well 3	average
WT R1	0.578947	0.55814	0.510204	0.549097
WT R2	0.756757	0.655462		0.706109
WT R3	0.645833	0.632653	0.833333	0.70394
p30 R1	0.964286	0.935065	1.01587	0.971741
p30 R2	1.13235	1.11111	1	1.08115
p30 R3	0.871287	0.90625	0.722222	0.833253

## Sheet: Fig. 4f, g; Supp. Fig. 4d
Fig. 4f,g; Supp. Fig. 4d
HPC-7 transduced with p30-ERT2 and p42-ERT2. Cell count over a week, in triplicate
	d0 (million cells)	d3 (million cells)	d7 (million cells)	LPS ratio (d7)	log2 (ratio)
p42 UT R1	0.1	0.36	10.6672
p42 UT R2	0.1	0.43	11.2006
p42 UT R3	0.1	0.28	7.06702
p42 LPS R1	0.1	0.36	7.20036	0.675	-0.567040592723894
p42 LPS R2	0.1	0.29	7.66705	0.684524	-0.546827371834385
p42 LPS R3	0.1	0.4	3.3335	0.471698	-1.08406426478847
p30 UT R1	0.1	0.63	26.5013
p30 UT R2	0.1	0.37	22.0011
p30 UT R3	0.1	0.61	25.4013
p30 LPS R1	0.1	0.62	25.668	0.968553	-0.046096414589454
p30 LPS R2	0.1	0.47	24.8346	1.12879	0.174774401103708
p30 LPS R3	0.1	0.78	27.7347	1.09186	0.12679253064777
Doubling time	calculated using a nonlin fit (least square fit), exponential growth with log (cell number) with GraphPad Prism v10.4.1
p30 UT	0.871
p30 LPS	0.864
p42 UT	1.052
p42 LPS	1.187

## Sheet: Fig. 4h, i
Fig. 4h
Murine primary hematopoietic progenitors treated with 100ng/mL LPS for 4 days
Percentage of annexin V (APC) + cells. 3 biological replicates per condition
	UT	LPS		paired two-tailed t-test
WT R1	50.4	59.6		p-value= 0.3695
WT R2	39.2	34.7
WT R3	37.9	70.1
p30 R1	22.9	27		p-value = 0.3727
p30 R2	46.5	44.4
p30 R3	44.4	53
Fig. 4 i
HPC-7 cells transduced with p30-ERT2 or p42-ERT2 treated with 100ng/ml LPS for 4 days. Performed in triplicate
Percentage of annexin V (APC) + cells. 3 biological replicates per condition
	UT	LPS		unpaired two-tailed t-test
p42 R1	10.2	16.2		p-value = 0.0056
p42 R2	10.6	13.8
p42 R3	9.88	13.9
p30 R1	7.97	9.23		p-value= 0.71
p30 R2	10.7	9.03
p30 R3	7.66	9.23

## Sheet: Fig. 7d
		dotted area denotes blot lanes included in the manuscript

## Sheet: Fig. 7n
Fig. 7n
FACS analysis of cell death by annexin V - APC staining. Plotted is the ratio of the % of annexin V + cells in tunicamycin-treated at each timepoint versus DMSO (control) (Tm/DMSO)
HPC-7 cells overexpressing p30 or p42 treated with Tm (1ug/mL) for a time course. DMSO was used as control. Performed in triplicate
	0h	2h	8h	12h	14h	16h
p42 R1	1	0.98	0.99	1.4	1.55	1.51
p42 R2	1	0.97	1	1.41	1.55	1.52
p42 R3	1	1.02	1.12	1.34	1.57	1.64
p30 R1	1	1.05	1.4	3.34	4.55	3.83
p30 R2	1	0.99	1.21	3.81	4.99	4.36
p30 R3	1	1.12	1.41	3.62	4.94	3.99

## Sheet: Supp. Fig. 1a, b, o
																		R3 lanes are the ones presented in the manuscript
	dotted area denotes blot lanes included in the manuscript

## Sheet: Supp. Fig. 1l, n
Supplementary Figure 1n			genomic DNA PCR of WT (Cebpa flox/flox) and p30 (Cebpa flox/p30;CreER) macrophages befor and after tamoxifen treatment (ethanol as control) to induce flox recombination. 2 biological replicates shown
													256 bp (p30 allele)
													197 bp (wt allele)
Supplementary Figure 1l			PCR of genomic DNA from murine bone marrow hematopoietic progenitors treated with tamoxifen (OHT) to induce recombination (ethanol as control)
											Cebpa flox/flox ; R26 CreER genotype
											Different timepoints of tamoxifen treatment to assess the best, in the paper, 72h is shown (as it was the chosen timepoint)
											750 bp	(Cebpa amplicon)

## Sheet: Supp. Fig. 1p
Supp. Fig. 1p
FACS analysis of differentiation markers in primary murine macrophages at day 9. 3 biological replicates were analyzed
F4/80 (MFI)			CD11b (MFI)
WT	p30		WT	p30
15745	17271		11753	11172
26944	14027		12288	12021
10182	13823		10690	11852
unpaired t-test	p-value=0,6362			p-value = 0,8548

## Sheet: Supp. Fig. 2c
Supp. Fig. 2c
FACS of differentiation markers on KO-52 cells transfected with p42 or an empty vector (EV). Experiment was performed in triplicate. Values shown are the median fluorescence intensity
	CD11b			CD14
	EV	p42		EV	p42
R1	1784	1541		222	212
R2	2083	1953		208	192
R3	2099	2083		196	210
unpaired t-test		p-value = 0,5381			p-value = 0,7053

## Sheet: Supp. Fig. 4b
Supp. Fig. 4b
Antibody-based cytokine array performed in triplicates with supernatant from HPC-7 cells overexpressing either p30 or p42 stimulated with 100ng/mL LPS for 16h
Plotted is the logarithmic value of the ratio of the p30/p42 signal
	log2 (p30/p42)
	R1	R2	R3
BLC	0,089485227979942	-0,237026633778861	-0,240424705532907
C5/C5a	-0,333062491069877	-0,170207813479115	-0,184189499563081
G-CSF	-3,14966693890846	-2,77608530526674	-2,24057690128842
GM-CSF	0,0149576091283528	-0,343215047963067	0,333224727513701
CCL1	-0,184259772312969	-0,605044814463808	0,0155687114784163
Eotaxin/CCL11	-1,62264496792394	-1,74725846618962	-1,36045603896327
sICAM-1	0,307226560111896	0,233878936797174	0,749462026186573
IFNg	-0,0302573821554878	-0,00730824896413362	0,0663526106352832
IL-1a	0,148028348267065	0,0123038111469056	0,277736193367166
IL-1b	-0,344452674452991	-0,479398933004662	-0,600540106476596
IL-1ra	-3,0763846402732	-3,25504549333249	-3,05069975494402
IL-2	0,0947427413235435	0,321959422378607	0,125521987592657
IL-3	0,0653956516893189	-0,189792755792526	-0,188934906222246
IL-4	-0,167682952263158	-0,154703399911665	-0,159776587599924
IL-5	-1,16409198083652	-0,78680510150134	-0,326376977278692
IL-6	-4,5414053066161	-4,46664178046542	-4,23438391405943
IL-7	0,00593556422882437	-0,248311334645404	-0,118208219389593
IL-10	-0,315799962091561	-0,334813984280366	-0,161061259019103
IL-13	-0,864268051318948	-0,139437381742833	0,111825025296846
IL-12 p70	-1,09531111871343	-0,381289516395066	-0,76589888053587
IL-16	-0,567375113989111	-0,700386005132884	-0,579815020049702
IL-17	-0,0877850815776925	0,0536809239161844	-0,0984518930309934
IL-23	-0,622702974950776	-0,539954493298992	-0,326941441835171
IL-27	-1,13379851787891	-1,57378817259605	-1,20191485593431
CXCL10	-4,7372673391067	-5,08636058918041	-5,12660680010256
CXCL11	-0,176032618334388	-0,0770612973110767	-0,113819528134573
CXCL1	-0,776471969124511	-1,00310250658618	-0,230388807992084
M-CSF	-1,3250390069799	-0,662284212764432	-0,912963631444604
CCL2/MCP-1	-3,39358029337832	-3,46737630543708	-2,73729171313878
CCL12	-0,548311111629204	-0,225438856755427	-0,337529386241179
CXCL9	-1,0068625814716	-0,105848431986619	0,0159023057112506
CCL3/MIP1a	-4,00195040717963	-4,15545597705531	-3,22293274498646
CCL4/MIP1b	-5,29933395334088	-5,94825239863021	-5,7470834330397
CXCL2	-2,46114215507136	-2,8384929721217	-2,35461397705697
CCL5/RANTES	-2,29647245244267	-2,10815884739269	-2,0547852555354
CXCL12	-0,0859011710813443	-0,231390358835209	-0,313789363796357
CCL17	-0,522143248409824	-0,378604051580241	-0,330578063220468
TIMP-1	-0,273853598685465	-0,172612416474796	-0,361980564263801
TNFa	-1,25128895016634	-1,58618618440633	-1,30307552214328
TREM-1	-1,68815575273159	-1,63394055172135	-1,48563219024399

[truncated: 9 more sheets: Supp. Fig. 4c, Supp. Fig. 4e, 7g, Supp. Fig. 6i, Fig. 6h; Supp. Fig. 6j, Supp. Fig. 6 k-n, Supp. Fig. 7a, Supp. Fig. 7b, Supp. Fig. 7d,e, Supp. Fig. 7f]
